# Supplementary material for: The natural history of Calyptraeaaurita (Reeve, 1859) from Southern Chile (Gastropoda, Calyptraeidae)
Source: Zookeys. 2018 Nov 21;(798):1–22. doi: 10.3897/zookeys.798.25736 (PMC6262045; doi:10.3897/zookeys.798.25736)
Supplement: XML Treatment for Calyptraea aurita [file zookeys.798.25736-treatment1.xml]

<!DOCTYPE tp:taxon-treatment
  PUBLIC "-//TaxonX//DTD Taxonomic Treatment Publishing DTD v0 20100105//EN" "tax-treatment-NSO.dtd">
<tp:taxon-treatment xmlns:tp="http://www.plazi.org/taxpub"><tp:treatment-meta><kwd-group><label>Taxon classification</label><kwd><named-content xmlns:xlink="http://www.w3.org/1999/xlink" content-type="kingdom">Animalia</named-content></kwd><kwd><named-content xmlns:xlink="http://www.w3.org/1999/xlink" content-type="order">Littorinimorpha</named-content></kwd><kwd><named-content xmlns:xlink="http://www.w3.org/1999/xlink" content-type="family">Calyptraeidae</named-content></kwd></kwd-group><mixed-citation publication-type="journal"><person-group><name><surname>Holtheuer</surname><given-names>Jorge</given-names></name><name><surname>Aldea</surname><given-names>Cristian</given-names></name><name><surname>Schories</surname><given-names>Dirk</given-names></name><name><surname>Gallardo</surname><given-names>Carlos S.</given-names></name></person-group><article-title>The natural history of <italic><tp:taxon-name><tp:taxon-name-part taxon-name-part-type="genus" reg="Calyptraea">Calyptraea</tp:taxon-name-part><tp:taxon-name-part taxon-name-part-type="species" reg="aurita">aurita</tp:taxon-name-part></tp:taxon-name></italic> (Reeve, 1859) from Southern Chile (<tp:taxon-name><tp:taxon-name-part taxon-name-part-type="class">Gastropoda</tp:taxon-name-part></tp:taxon-name>, <tp:taxon-name><tp:taxon-name-part taxon-name-part-type="family">Calyptraeidae</tp:taxon-name-part></tp:taxon-name>)</article-title><source>Zookeys</source><day>21</day><month>11</month><year>2018</year><volume>2018</volume><issue>798</issue><fpage>1</fpage><lpage>22</lpage><pub-id pub-id-type="doi">10.3897/zookeys.798.25736</pub-id></mixed-citation></tp:treatment-meta><tp:nomenclature><tp:taxon-name>
                      <tp:taxon-name-part taxon-name-part-type="genus" reg="Calyptraea">Calyptraea</tp:taxon-name-part>
                      <tp:taxon-name-part taxon-name-part-type="species" reg="aurita">aurita</tp:taxon-name-part>
                    </tp:taxon-name><tp:taxon-authority>(Reeve, 1859)</tp:taxon-authority><tp:nomenclature-citation-list><tp:nomenclature-citation><tp:taxon-name>
                          <tp:taxon-name-part taxon-name-part-type="genus" reg="Calyptraea">Calyptraea</tp:taxon-name-part>
                          <tp:taxon-name-part taxon-name-part-type="species" reg="striata">striata</tp:taxon-name-part>
                        </tp:taxon-name><comment>(non Say, 1826): <xref ref-type="bibr" rid="B9">Broderip 1834</xref>: 38; <xref ref-type="bibr" rid="B10">Broderip 1835</xref>: 202, pl. 28, fig. 6.</comment></tp:nomenclature-citation><tp:nomenclature-citation><tp:taxon-name>
                          <tp:taxon-name-part taxon-name-part-type="genus" reg="Crucibulum">Crucibulum</tp:taxon-name-part>
                          <tp:taxon-name-part taxon-name-part-type="species" reg="auritum">auritum</tp:taxon-name-part>
                        </tp:taxon-name><comment>Reeve, 1859: sp. 17, pl. 6, fig. 17a, b; <xref ref-type="bibr" rid="B65">Tryon 1886</xref>: 118 (in part), pl. 32, figs 32, 33.</comment></tp:nomenclature-citation></tp:nomenclature-citation-list></tp:nomenclature><tp:treatment-sec sec-type="type material" id="SECID0E2QAE"><title>Type material.</title><p>[<italic><tp:taxon-name><tp:taxon-name-part taxon-name-part-type="genus" reg="Crucibulum">Crucibulum</tp:taxon-name-part><tp:taxon-name-part taxon-name-part-type="species" reg="auritum">auritum</tp:taxon-name-part></tp:taxon-name></italic>] is housed at <named-content xmlns:xlink="http://www.w3.org/1999/xlink" content-type="dwc:institutional_code" xlink:type="simple">NHMUK</named-content> 197798.</p></tp:treatment-sec><tp:treatment-sec sec-type="material" id="SECID0ERRAE"><title>Material examined.</title><p><abbrev xmlns:xlink="http://www.w3.org/1999/xlink" content-type="institution" xlink:title="Laboratory of Malacology, Zoology of Invertebrates of the National Museum of Natural History" id="ABBRID0EXRAE" xlink:type="simple">MNHNCL</abbrev> 7570 (female), <abbrev xmlns:xlink="http://www.w3.org/1999/xlink" content-type="institution" xlink:title="Laboratory of Malacology, Zoology of Invertebrates of the National Museum of Natural History" id="ABBRID0E3RAE" xlink:type="simple">MNHNCL</abbrev> 7571–7574 and MZUA–UACH 501–505, all specimens from Caleta Yerbas Buenas, <named-content xmlns:xlink="http://www.w3.org/1999/xlink" content-type="dwc:verbatimCoordinates" xlink:type="simple"><named-content content-type="geo-json" specific-use="{&#34;type&#34;:&#34;Point&#34;,&#34;coordinates&#34;:[-72.656667,-41.672222]}" id="NCID0EESAE" xlink:type="simple">41°40'20"S, 72°39'24"W</named-content></named-content>. All coll. Jorge Holtheuer and Dirk Schories.</p></tp:treatment-sec><tp:treatment-sec sec-type="description" id="SECID0EJSAE"><title>Description.</title><p><italic>Shell</italic> (Figures <xref ref-type="fig" rid="F3">3a–h</xref>, <xref ref-type="fig" rid="F4">4b–d</xref>, <xref ref-type="fig" rid="F5">5a–h</xref>): Limpet–like, circular, conic, with spiral septum in center and right of ventral surface. The shell externally is usually opaque white and internally dark brown porcelaneous. The apex is small, sub–central; protoconch apparently smooth, with a total diameter difficult to measure because the protoconch–teleoconch boundary is not evident, but may have ~500 μm (Figure <xref ref-type="fig" rid="F6">6a</xref>). Sculpture has ~ 70 to 80 fine radial ribs, of uniform size, aligned concentrically. Inner surface without visible muscle scars. Septum incompletely conical (opened anteriorly), situated obliquely, from shell apex to posterior. Shell size ranged according to the sexual phases, being from 6.6 to 12.4 mm for immature individuals, from 10.6 to 24.9 mm for males, 15.1 to 25.9 mm for intersex individuals and from 21.0 to 39.6 mm for females (Table <xref ref-type="table" rid="T2">2</xref>). Septum (Figures <xref ref-type="fig" rid="F3">3d, f</xref>, <xref ref-type="fig" rid="F4">4c</xref>, <xref ref-type="fig" rid="F5">5b, d, f, h</xref>) white brilliant color, beginning in a spiral conic curve and ending in a wide platform curved to the left side of the specimen (seen from below). Fine growth lines are visible on the septum.</p><fig id="F3" position="float" orientation="portrait"><label>Figure 3.</label><caption><p><italic><tp:taxon-name><tp:taxon-name-part taxon-name-part-type="genus" reg="Calyptraea">Calyptraea</tp:taxon-name-part><tp:taxon-name-part taxon-name-part-type="species" reg="aurita">aurita</tp:taxon-name-part></tp:taxon-name></italic>. <named-content xmlns:xlink="http://www.w3.org/1999/xlink" content-type="dwc:institutional_code" xlink:type="simple">NHMUK</named-content> 197798, syntypes of <italic><tp:taxon-name><tp:taxon-name-part taxon-name-part-type="genus" reg="Crucibulum">Crucibulum</tp:taxon-name-part><tp:taxon-name-part taxon-name-part-type="species" reg="auritum">auritum</tp:taxon-name-part></tp:taxon-name></italic> Reeve, 1859. <bold>a, c, e, g</bold> dorsal view <bold>b, d, f, h</bold> ventral view. Scale bar: 1 cm.</p></caption><graphic xmlns:xlink="http://www.w3.org/1999/xlink" xlink:href="zookeys-798-001-g003.jpg" position="float" orientation="portrait" xlink:type="simple" id="oo_244079.jpg"/></fig><fig id="F4" position="float" orientation="portrait"><label>Figure 4.</label><caption><p><italic><tp:taxon-name><tp:taxon-name-part taxon-name-part-type="genus" reg="Calyptraea">Calyptraea</tp:taxon-name-part><tp:taxon-name-part taxon-name-part-type="species" reg="aurita">aurita</tp:taxon-name-part></tp:taxon-name></italic>. <abbrev xmlns:xlink="http://www.w3.org/1999/xlink" content-type="institution" xlink:title="Laboratory of Malacology, Zoology of Invertebrates of the National Museum of Natural History" id="ABBRID0EQVAE" xlink:type="simple">MNHNCL</abbrev> 7570, female specimen. <bold>a</bold> ventral view of shell and head–foot <bold>b</bold> dorsal view <bold>c</bold> ventral view <bold>d</bold> lateral view. Scale bar: 2 cm.</p></caption><graphic xmlns:xlink="http://www.w3.org/1999/xlink" xlink:href="zookeys-798-001-g004.jpg" position="float" orientation="portrait" xlink:type="simple" id="oo_244080.jpg"/></fig><table-wrap id="T2" position="float" orientation="portrait"><label>Table 2.</label><caption><p>Shell length in mm of <italic><tp:taxon-name><tp:taxon-name-part taxon-name-part-type="genus" reg="Calyptrea">Calyptrea</tp:taxon-name-part><tp:taxon-name-part taxon-name-part-type="species" reg="aurita">aurita</tp:taxon-name-part></tp:taxon-name></italic> sampled randomly at Yerbas Buenas. N = number of individuals sampled; SD = Standard Deviation.</p></caption><table id="TID0EKHAE" rules="all"><tbody><tr><th rowspan="1" colspan="1"/><th rowspan="1" colspan="1">N</th><th rowspan="1" colspan="1">Min</th><th rowspan="1" colspan="1">Max</th><th rowspan="1" colspan="1">mean</th><th rowspan="1" colspan="1">SD</th></tr><tr><td rowspan="1" colspan="1">immature</td><td rowspan="1" colspan="1">9</td><td rowspan="1" colspan="1">6.6</td><td rowspan="1" colspan="1">12.5</td><td rowspan="1" colspan="1">9.1</td><td rowspan="1" colspan="1">1.7</td></tr><tr><td rowspan="1" colspan="1">Male</td><td rowspan="1" colspan="1">82</td><td rowspan="1" colspan="1">10.6</td><td rowspan="1" colspan="1">24.9</td><td rowspan="1" colspan="1">17.6</td><td rowspan="1" colspan="1">3.7</td></tr><tr><td rowspan="1" colspan="1">intersex</td><td rowspan="1" colspan="1">6</td><td rowspan="1" colspan="1">15.1</td><td rowspan="1" colspan="1">25.9</td><td rowspan="1" colspan="1">19.2</td><td rowspan="1" colspan="1">4.2</td></tr><tr><td rowspan="1" colspan="1">Female</td><td rowspan="1" colspan="1">83</td><td rowspan="1" colspan="1">21.0</td><td rowspan="1" colspan="1">39.6</td><td rowspan="1" colspan="1">31.7</td><td rowspan="1" colspan="1">3.5</td></tr></tbody></table></table-wrap><p><italic>Radula</italic> (Figure <xref ref-type="fig" rid="F6">6b, c, d</xref>): Radula with ca. 30 rows. Rachidian tooth broad, approx. 15 cusps, central cusp more elongated than secondary cusps (Figure <xref ref-type="fig" rid="F6">6b, d</xref>); lateral teeth curved inwards, with approx. 16 sharp cusps, two cusp on inside and ca. 13 gradually decreasing towards lateral on outside of main cusp (Figure <xref ref-type="fig" rid="F6">6c, d</xref>); marginal teeth long, tall, slender, with approx. seven sharp, sub–terminal cusps in inner edge (Figure <xref ref-type="fig" rid="F6">6b, d</xref>); outer marginal weakly narrower than inner marginal teeth.</p><p><italic>Head–foot</italic> (Figures <xref ref-type="fig" rid="F4">4a</xref>, <xref ref-type="fig" rid="F7">7a, b</xref>): Head and neck regions somewhat similar to the other <italic><tp:taxon-name><tp:taxon-name-part taxon-name-part-type="genus" reg="Calyptraea">Calyptraea</tp:taxon-name-part></tp:taxon-name></italic> species, including neck ventral surface and flaps, penis present in all specimens behind right tentacle, but it is reduced or missing in females. Snout–proboscis very well developed, cephalic tentacles simple, eyes dark and small, located on the tentacle basis at lateral outward position. Foot similar to that of other <italic><tp:taxon-name><tp:taxon-name-part taxon-name-part-type="genus" reg="Calyptraea">Calyptraea</tp:taxon-name-part></tp:taxon-name></italic> species, with planar, dorso–ventrally flattened sole compressed by shell septum. Mantle, as in <italic><tp:taxon-name><tp:taxon-name-part taxon-name-part-type="genus" reg="Calyptraea">Calyptraea</tp:taxon-name-part></tp:taxon-name></italic>, attached to dorsal surface of foot sole and extending beyond its posterior and lateral borders.</p><fig id="F5" position="float" orientation="portrait"><label>Figure 5.</label><caption><p>Shells of <italic><tp:taxon-name><tp:taxon-name-part taxon-name-part-type="genus" reg="Calyptraea">Calyptraea</tp:taxon-name-part><tp:taxon-name-part taxon-name-part-type="species" reg="aurita">aurita</tp:taxon-name-part></tp:taxon-name></italic>. <bold>a</bold><named-content xmlns:xlink="http://www.w3.org/1999/xlink" content-type="dwc:institutional_code" xlink:type="simple">IZUA-UACH</named-content> Mg 501 dorsal view <bold>b</bold>, ventral view <bold>c</bold><named-content xmlns:xlink="http://www.w3.org/1999/xlink" content-type="dwc:institutional_code" xlink:type="simple">IZUA-UACH</named-content> Mg 505 dorsal view <bold>d</bold> ventral view <bold>e</bold><named-content xmlns:xlink="http://www.w3.org/1999/xlink" content-type="dwc:institutional_code" xlink:type="simple">IZUA-UACH</named-content> Mg 502 dorsal view <bold>f</bold> ventral view <bold>g</bold><named-content xmlns:xlink="http://www.w3.org/1999/xlink" content-type="dwc:institutional_code" xlink:type="simple">IZUA-UACH</named-content> Mg 504 dorsal view <bold>h</bold> ventral view. Scale bar: 2 cm.</p></caption><graphic xmlns:xlink="http://www.w3.org/1999/xlink" xlink:href="zookeys-798-001-g005.jpg" position="float" orientation="portrait" xlink:type="simple" id="oo_244081.jpg"/></fig><fig id="F6" position="float" orientation="portrait"><label>Figure 6.</label><caption><p>Protoconch and radula of <italic><tp:taxon-name><tp:taxon-name-part taxon-name-part-type="genus" reg="Calyptraea">Calyptraea</tp:taxon-name-part><tp:taxon-name-part taxon-name-part-type="species" reg="aurita">aurita</tp:taxon-name-part></tp:taxon-name></italic>. <bold>a</bold> protoconch in apical view <bold>b</bold> SEM showing teeth in folded position <bold>c</bold> SEM showing teeth in folded position <bold>d</bold> radular structure. Abbreviations: ce: central tooth; la: lateral tooth; ma: marginal tooth. Scale bar: 100 µm (<bold>a</bold>), 50 µm (<bold>b, c, d</bold>).</p></caption><graphic xmlns:xlink="http://www.w3.org/1999/xlink" xlink:href="zookeys-798-001-g006.jpg" position="float" orientation="portrait" xlink:type="simple" id="oo_244082.jpg"/></fig><p><italic>Mantle</italic> (Figures <xref ref-type="fig" rid="F4">4a</xref>, <xref ref-type="fig" rid="F7">7a, b</xref>): Mantle border very broad, including region surrounding foot, occupying 90% of pallial cavity. Pallial cavity conical and curved, begins just inside shell septum. Pallial aperture proportionally small, if animal compared with a clock, this aperture begins at 10 and finishes at 6 o’clock.</p><p><italic>Gill</italic>: typical to those of <italic><tp:taxon-name><tp:taxon-name-part taxon-name-part-type="genus" reg="Calyptraea">Calyptraea</tp:taxon-name-part></tp:taxon-name></italic>, occupying most of inner pallial space, inserts all along left and anterior pallial margins. Gill filaments also similar to those of <italic><tp:taxon-name><tp:taxon-name-part taxon-name-part-type="genus" reg="Calyptraea">Calyptraea</tp:taxon-name-part></tp:taxon-name></italic>, with very long (Figure <xref ref-type="fig" rid="F7">7b</xref>), rigid rod, mainly of the apical region. Gill posterior end just in posterior end of cavity; gill anterior end in central region of pallial aperture.</p><p><italic>Male</italic> (Figure <xref ref-type="fig" rid="F7">7c</xref>): Only small specimens (up to 10.58 mm) are functional males, all mobile. Penis is very long (approx. three times head length), originating dorsally and extending to right tentacle. Papilla on penis tip, very long, approx. 1/3 of penis length. The penis sperm groove runs along middle region of the ventral surface of penis. The male of <italic><tp:taxon-name><tp:taxon-name-part taxon-name-part-type="genus" reg="Calyptrea">Calyptrea</tp:taxon-name-part><tp:taxon-name-part taxon-name-part-type="species" reg="aurita">aurita</tp:taxon-name-part></tp:taxon-name></italic> is always attached onto a female, and is never found directly attached on primary substrate.</p><p><italic>Female</italic> (Figures <xref ref-type="fig" rid="F4">4a–d</xref>, <xref ref-type="fig" rid="F7">7a–c</xref>): Very similar to other <italic><tp:taxon-name><tp:taxon-name-part taxon-name-part-type="genus" reg="Calyptraea">Calyptraea</tp:taxon-name-part></tp:taxon-name></italic> species, the female is sessile. Only specimens larger than 20.98 mm were present in our material. During field work the presence of egg capsules in the pallial cavity of the females could be seen. The females always settle on the rock surface where they attach and protect their egg capsules up to larvae release (Figure <xref ref-type="fig" rid="F8">8</xref>).</p><fig id="F7" position="float" orientation="portrait"><label>Figure 7.</label><caption><p>External morphology of <italic><tp:taxon-name><tp:taxon-name-part taxon-name-part-type="genus" reg="Calyptraea">Calyptraea</tp:taxon-name-part><tp:taxon-name-part taxon-name-part-type="species" reg="aurita">aurita</tp:taxon-name-part></tp:taxon-name></italic>. <bold>a</bold> female, without shell and whole, dorsal view <bold>b</bold> same animal, whole, ventral view <bold>c</bold> male, foot removed, ventral view. Abbreviations: fd: dorsal surface of foot; ft: foot; gi: gill; ll: left lateral expansion (flan); mb: mantle border; ns: neck “sole”; pd: penis sperm groove; pe: penis; pg: pedal gland anterior furrow; pp: penis papilla; pr: propodium; rl: right lateral expansion (flan); sn: snout–proboscis; te: cephalic tentacle. Scale bar: 10 mm (<bold>a, b</bold>), 5 mm (<bold>c</bold>).</p></caption><graphic xmlns:xlink="http://www.w3.org/1999/xlink" xlink:href="zookeys-798-001-g007.jpg" position="float" orientation="portrait" xlink:type="simple" id="oo_244083.jpg"/></fig><fig id="F8" position="float" orientation="portrait"><label>Figure 8.</label><caption><p>Egg capsules of <italic><tp:taxon-name><tp:taxon-name-part taxon-name-part-type="genus" reg="Calyptraea">Calyptraea</tp:taxon-name-part><tp:taxon-name-part taxon-name-part-type="species" reg="aurita">aurita</tp:taxon-name-part></tp:taxon-name></italic>. Female was removed by the diver, 31 January 2009.</p></caption><graphic xmlns:xlink="http://www.w3.org/1999/xlink" xlink:href="zookeys-798-001-g008.jpg" position="float" orientation="portrait" xlink:type="simple" id="oo_244084.jpg"/></fig></tp:treatment-sec><tp:treatment-sec sec-type="Reproduction and development" id="SECID0EBCAG"><title>Reproduction and development.</title><p><italic><tp:taxon-name><tp:taxon-name-part taxon-name-part-type="genus" reg="Calyptraea">Calyptraea</tp:taxon-name-part><tp:taxon-name-part taxon-name-part-type="species" reg="aurita">aurita</tp:taxon-name-part></tp:taxon-name></italic> (Reeve, 1859) is a protandric hermaphrodite producing a maximum of 16 egg capsules per female which contain an average of 119 eggs each (Figure <xref ref-type="fig" rid="F8">8</xref>). Up to three individuals were observed stacked together, always with a female at the base and up to a maximum of two male individuals on her shell. Brooding was observed during the months March (38 of 100 females studied below water), April (38 of 100), August (44 of 55), September (150 of 199), October (36 of 50) and December (10 of 19). In May 2009 none of 100 observed females were brooding. Weather conditions did not allow for the verification of brooding during the other months.</p><p>The females of <italic><tp:taxon-name><tp:taxon-name-part taxon-name-part-type="genus" reg="Calyptraea">Calyptraea</tp:taxon-name-part><tp:taxon-name-part taxon-name-part-type="species" reg="aurita">aurita</tp:taxon-name-part></tp:taxon-name></italic> deposit their eggs in thin–walled brooded capsules directly attached to hard substrates. These capsules have a triangular, flattened morphology and are fixed with a fine stem to the substrate. The eggs are concentrated at the distal end of the sac embedded in an uncoloured liquid. All eggs are able to develop into planktonic veliger stages which are liberated into the water column. The veliger has a bilobed ciliated and pigmented velum and two small black–coloured eyes between the velar lobes, a circular mouth, and a transparent protoconch. The mean initial egg size is ca. 150 μm and the size of the veliger, when liberated into the water column is ca. 300 μm. The intracapsular development up to the larval release took ca. 42 days in the laboratory.</p><p><italic>Size</italic>: A total of 180 individuals were collected in October 2010 in 30 m depth. Shell length, height, and width were measured. Shell length distribution was two peaked, the first peak corresponded to males and intersex individuals and the second peak to females (Figure <xref ref-type="fig" rid="F9">9</xref>). Mean shell length was 23.9 ± 8.3 mm, mean width 23.6 ± 8.5 mm and mean height 9.1 ± 2.7 mm. Shell width to length relation was close to 1 (0.99 ± 0.10) and shell height to length relation was 0.39 ± 0.05.</p><fig id="F9" position="float" orientation="portrait"><label>Figure 9.</label><caption><p>Size distribution of <italic><tp:taxon-name><tp:taxon-name-part taxon-name-part-type="genus" reg="Calyptraea">Calyptraea</tp:taxon-name-part><tp:taxon-name-part taxon-name-part-type="species" reg="aurita">aurita</tp:taxon-name-part></tp:taxon-name></italic> (n = 180).</p></caption><graphic xmlns:xlink="http://www.w3.org/1999/xlink" xlink:href="zookeys-798-001-g009.jpg" position="float" orientation="portrait" xlink:type="simple" id="oo_244085.jpg"/></fig></tp:treatment-sec><tp:treatment-sec sec-type="Symbionts" id="SECID0EDEAG"><title>Symbionts.</title><p>Four samples with 38 to 77 females were taken in October 2010 and were checked underwater for the presence of the pinnotherid decapod <italic><tp:taxon-name><tp:taxon-name-part taxon-name-part-type="genus" reg="Calyptraeotheres">Calyptraeotheres</tp:taxon-name-part><tp:taxon-name-part taxon-name-part-type="species" reg="politus">politus</tp:taxon-name-part></tp:taxon-name></italic> (Smith, 1870). A total of 4.5 ± 1.3 % of females were infested by <italic><tp:taxon-name><tp:taxon-name-part taxon-name-part-type="genus" reg="Calyptraeotheres">C.</tp:taxon-name-part><tp:taxon-name-part taxon-name-part-type="species" reg="politus">politus</tp:taxon-name-part></tp:taxon-name></italic>. None of the infested females deposited eggs.</p></tp:treatment-sec><tp:treatment-sec sec-type="distribution" id="SECID0E6EAG"><title>Distribution and habitat.</title><p><italic><tp:taxon-name><tp:taxon-name-part taxon-name-part-type="genus" reg="Calyptraea">Calyptraea</tp:taxon-name-part><tp:taxon-name-part taxon-name-part-type="species" reg="aurita">aurita</tp:taxon-name-part></tp:taxon-name></italic> occurs at Valparaíso at depth of 82–110 m (<xref ref-type="bibr" rid="B9">Broderip 1834</xref>). In this study it was found exclusively on hard substrates in the Reloncaví Sound between 26 to 48 m depth showing a patchy distribution. The species was present in three of four study sites using vertical transects down to 30 m depth. 37.6 ± 14.4 % of the rocks were covered by <italic><tp:taxon-name><tp:taxon-name-part taxon-name-part-type="genus" reg="Calyptraea">C.</tp:taxon-name-part><tp:taxon-name-part taxon-name-part-type="species" reg="aurita">aurita</tp:taxon-name-part></tp:taxon-name></italic> at the location Caleta Yerbas Buenas at 30 m depth. This represented a density of 743 ± 307 ind. m<sup>-2</sup>. The highest observed density was 1475 ind m<sup>-2</sup> covering 50 % of the primary substrate. Coverage at the locations Caleta Gutiérrez and the Reloncaví Estuary were low with 1.8 ± 2.7 and 0.8 ± 1.8 % at the same depth. In none of the locations <italic><tp:taxon-name><tp:taxon-name-part taxon-name-part-type="genus" reg="Calyptraea">C.</tp:taxon-name-part><tp:taxon-name-part taxon-name-part-type="species" reg="aurita">aurita</tp:taxon-name-part></tp:taxon-name></italic> was present along transects in shallower depths (5 to 25 m).</p></tp:treatment-sec><tp:treatment-sec sec-type="Transplantation experiment" id="SECID0EOGAG"><title>Transplantation experiment.</title><p>The experiment was realized for a total time span of 326 days. Several individuals got lost during transport from the experimental depth to the shore, died during course of time, or did not reattach once unintentionally detached from the acrylic plate. Nevertheless all remaining individuals grew several mm in both depths (Figure <xref ref-type="fig" rid="F10">10</xref>). Additionally some individuals deposited egg capsules, which were visible from the reverse of the acrylic plate. A t–test did not show differences between the growth rates in 10 and 20 m depth after 165 days, t(32) = t–1.555, p = 0.13. Mean growth rate in 10 m depth was 1.11 mm (n = 20) and 1.68 mm (n = 14) in 20 m depth, respectively.</p><fig id="F10" position="float" orientation="portrait"><label>Figure 10.</label><caption><p>Individual growth rates of <italic><tp:taxon-name><tp:taxon-name-part taxon-name-part-type="genus" reg="Calyptraea">Calyptraea</tp:taxon-name-part><tp:taxon-name-part taxon-name-part-type="species" reg="aurita">aurita</tp:taxon-name-part></tp:taxon-name></italic> after 165 (black circles) and 326 days (triangles) in 10 m and 20 m depth.</p></caption><graphic xmlns:xlink="http://www.w3.org/1999/xlink" xlink:href="zookeys-798-001-g010.jpg" position="float" orientation="portrait" xlink:type="simple" id="oo_244086.jpg"/></fig></tp:treatment-sec><ref-list><ref id="B9"><mixed-citation xmlns:xlink="http://www.w3.org/1999/xlink" xlink:type="simple"><person-group><name name-style="western"><surname>Broderip</surname><given-names>WJ</given-names></name></person-group> (<year>1834</year>) <article-title>Characters of new genera and species of <tp:taxon-name><tp:taxon-name-part taxon-name-part-type="phylum">Mollusca</tp:taxon-name-part></tp:taxon-name> and <tp:taxon-name><tp:taxon-name-part taxon-name-part-type="subphylum">Conchifera</tp:taxon-name-part></tp:taxon-name>, collected by Mr. Cuming. Descriptions of new species of <tp:taxon-name><tp:taxon-name-part taxon-name-part-type="family">Calyptraeidae</tp:taxon-name-part></tp:taxon-name>.</article-title><source>Proceedings of the Zoological Society of London</source><volume>2</volume>: <fpage>35</fpage>–<lpage>40</lpage>.</mixed-citation></ref><ref id="B10"><mixed-citation xmlns:xlink="http://www.w3.org/1999/xlink" xlink:type="simple"><person-group><name name-style="western"><surname>Broderip</surname><given-names>WJ</given-names></name></person-group> (<year>1835</year>) <article-title>XXII Descriptions of some new Species of Calyptræidæ.</article-title><source>The Transactions of the Zoological Society of London</source><volume>1</volume>: <fpage>195</fpage>–<lpage>206</lpage>. <ext-link xlink:type="simple" ext-link-type="doi" xlink:href="10.1111/j.1096-3642.1835.tb00618.x">https://doi.org/10.1111/j.1096-3642.1835.tb00618.x</ext-link></mixed-citation></ref><ref id="B65"><mixed-citation xmlns:xlink="http://www.w3.org/1999/xlink" xlink:type="simple"><person-group><name name-style="western"><surname>Tryon</surname><given-names>GWJ</given-names></name></person-group> (<year>1886</year>) <source>Manual of Conchology structural and systematic with illustrations of the species. <tp:taxon-name><tp:taxon-name-part taxon-name-part-type="family">Naticidae</tp:taxon-name-part></tp:taxon-name>, <tp:taxon-name><tp:taxon-name-part taxon-name-part-type="family">Calyptraeidae</tp:taxon-name-part></tp:taxon-name>, <tp:taxon-name><tp:taxon-name-part taxon-name-part-type="family">Turritellidae</tp:taxon-name-part></tp:taxon-name>, <tp:taxon-name><tp:taxon-name-part taxon-name-part-type="family">Vermetidae</tp:taxon-name-part></tp:taxon-name>, <tp:taxon-name><tp:taxon-name-part taxon-name-part-type="family">Caecidae</tp:taxon-name-part></tp:taxon-name>, <tp:taxon-name><tp:taxon-name-part taxon-name-part-type="family">Eulimidae</tp:taxon-name-part></tp:taxon-name>, <tp:taxon-name><tp:taxon-name-part taxon-name-part-type="family">Turbonillidae</tp:taxon-name-part></tp:taxon-name>, <tp:taxon-name><tp:taxon-name-part taxon-name-part-type="family">Pyramidellidae</tp:taxon-name-part></tp:taxon-name>.</source><publisher-name>Published by the Author</publisher-name>, <publisher-loc>Academy of Natural Sciences, Philadelphia</publisher-loc>, <size units="page">461 pp</size>.</mixed-citation></ref></ref-list></tp:taxon-treatment>
